# Supplementary material for: Cannabidiol as Self-Assembly Inducer for Anticancer Drug-Based Nanoparticles
Source: Molecules. 2022 Dec 23;28(1):112. doi: 10.3390/molecules28010112 (PMC9822096; doi:10.3390/molecules28010112)
Supplement: Supplementary file 1 [file molecules-28-00112-s001.zip]

Archive with 1 entries (1 files):
- molecules-2056547-supplementary.pdf
